# Supplementary material for: Directed evolution expands CRISPR–Cas12a genome-editing capacity
Source: Nucleic Acids Res. 2025 Jul 16;53(13):gkaf649. doi: 10.1093/nar/gkaf649 (PMC12266133; doi:10.1093/nar/gkaf649)
Supplement: gkaf649_Supplemental_Files [file gkaf649_supplemental_files.zip]

Archive with 5 entries (5 files):
- Rev_Ma_et_al_FlexCas12a_final_supplementary_figures.pdf
- Suppl_Table S1.xlsx
- Suppl_Table S2.xlsx
- Suppl_Table S3.xlsx
- Suppl_Table S4.xlsx
