# Supplementary material for: Directed evolution expands CRISPR–Cas12a genome-editing capacity
Source: Nucleic Acids Res. 2025 Jul 16;53(13):gkaf649. doi: 10.1093/nar/gkaf649 (PMC12266133; doi:10.1093/nar/gkaf649)
Supplement: gkaf649_Supplemental_Files [file gkaf649_supplemental_files.zip › Suppl_Table S2.xlsx]

## Sheet: Sheet1
Table S2. Targets of AAVs1 and DNMT1 loci and their amplicons
	Locus
	AAVS1	PAM	target	Amplicon
		TTTC	TTTCCTTAAAGAGTCCCCAGTGCT	AGTAGCCAGCCCCGTCCTGGCAGGGCTGTGGTGAGGAGGGGGGTGTCCGTGTGGAAAACTCCCTTTGTGAGAATGGTGCGTCCTAGGTGTTCACCAGGTCGTGGCCGCCTCTACTCCCTTTCTCTTTCTCCATCCTTCTTTCCTTAAAGAGTCCCCAGTGCTATCTGGGACATATTCCTCCGCCCAGAGCAGGGTCCCGCTTCCCTAAGGCCCT
		CCAC	CCACGACCTGGTGAACACCTAGGACGCA	AGGGCCTTAGGGAAGCGGGACCCTGCTCTGGGCGGAGGAATATGTCCCAGATAGCACTGGGGACTCTTTAAGGAAAGAAGGATGGAGAAAGAGAAAGGGAGTAGAGGCGGCCACGACCTGGTGAACACCTAGGACGCACCATTCTCACAAAGGGAGTTTTCCACACGGACACCCCCCTCCTCACCACAGCCCTGCCAGGACGGGGCTGGCTACT
	DNMT1_Site3	ON and Off target	target	Amplicon
		S3_ON	TTTCctgatggtccatgtctgtta	tggccctggggccgtttccctcactcctgctcggtgaatttggctcagcaggcacctgcctcagctgctcacttgagcctctgggtctagaaccctctggggaccgtttgaggagtgttcagtctccgtgaacgttcccttagcactctgccacttattgggtcagctgttaacatcagtacgttaatgtttcctgatggtccatgtctgttactcgcctgtcaagtggcgtgacaccgggcgtgttccccagagt
		S3_OTA	TTTCctgatggtccacgcctgtta	ccacccactagaaatgccaggttcagcaattatcacattgcctgtctaaaaatgataattcagcagtgccagggagaggccatttcctgatggtccacgcctgttaacatcaaaatgttaattgaatgtaggccccagggagaagcaacttcctaggcatgcatgttaagagacaaaaatggtgaagtgtgaacttctgggggcacattccaccct
		S3_OTB	TTTCctgatggtccatgtctgaat	ccggaagtatttctgagagcatggtctcaaataagtttgagaatgaatgtgtgtctgctggaagctcctattcttccgccattttccagtcctccagaagtttcctgatggtccatgtctgaattagacacccctcttctttgttccagttgcacctgtaattcttcagcatagtacttcttaaactgtttttaattgcctctcctccatgctaaactttcagc
	DNMT1_Site7
		S7_ON	TTTGgctcagcaggcacctgcctc	tggccctggggccgtttccctcactcctgctcggtgaatttggctcagcaggcacctgcctcagctgctcacttgagcctctgggtctagaaccctctggggaccgtttgaggagtgttcagtctccgtgaacgttcccttagcactctgccacttattgggtcagctgttaacatcagtacgttaatgtttcctgatggtccatgtctgttactcgcctgtcaagtggcgtgacaccgggcgtgttccccagagt
		S7_OTA	TCCAgctcagcggacaccagcctc	ggcaatggactctgggatagaccccagccacagctgccgctggaccgtggggtcgttcaaagatctgggcagaagtccagtttccagctcagcggacaccagcctctagggtcccacagccaggggaaggagaggctcccgagagcgactgctcccgccaccgtccatccctgaaatgcagtttcctgttcacaacccgcagggagaatgccagtcactgtc
		S7_OTB	GCCAgcccagcaggcacctgcccc	ggcaatggactctgggatagaccccagccacagctgccgctggaccgtggggtcgttcaaagatctgggcagaagtccagtttccagctcagcggacaccagcctctagggtcccacagccaggggaaggagaggctcccgagagcgactgctcccgccaccgtccatccctgaaatgcagtttcctgttcacaacccgcagggagaatgccagtcactgtc
