# Supplementary material for: Directed evolution expands CRISPR–Cas12a genome-editing capacity
Source: Nucleic Acids Res. 2025 Jul 16;53(13):gkaf649. doi: 10.1093/nar/gkaf649 (PMC12266133; doi:10.1093/nar/gkaf649)
Supplement: gkaf649_Supplemental_Files [file gkaf649_supplemental_files.zip › Suppl_Table S3.xlsx]

## Sheet: Sheet1
Table S3. Targets and oligos used for base editing
Base Editor	PAM	Gene Name	gene	20nt spacer	PCR1_FW		PCR1_RW
ABE	TTTA	DYRK1A	ABE_g1	AAAGGGGCAAGCTTCAGATT	ACACTCTTTCCCTACACGACGCTCTTCCGATCTAACAGATCTTTTAAGAAAACGTTATGATTCTTTGGTCC		GTGACTGGAGTTCAGACGTGTGCTCTTCCGATCTCAGCAAAGTTTCATTGTGTGTGACAAGG
ABE	CCAG	RUNX1	ABE_g2	GCTGGTGCAAGGCTATCTGA	ACACTCTTTCCCTACACGACGCTCTTCCGATCTAGGAAAAACACAGCACAGCCCC		GTGACTGGAGTTCAGACGTGTGCTCTTCCGATCTTTAACTCGGCATGCTGTGTGGCC
ABE	TTAC1	DYRK1A	ABE_g3	GTGTATCAAATAAGGTCAGT	ACACTCTTTCCCTACACGACGCTCTTCCGATCTAACTGTTAAGTATTCATATAAGATGCCATCAATCGAAG		GTGACTGGAGTTCAGACGTGTGCTCTTCCGATCTGTTTCTACCTTTTTGGGGTGGACCAAAG
ABE	TTAC2	RUNX1	ABE_g4	CAAATTAGAGATTCTAAAGA	ACACTCTTTCCCTACACGACGCTCTTCCGATCTGAATGATGTGGACAGTTAACCTGGAC		GTGACTGGAGTTCAGACGTGTGCTCTTCCGATCTTCACGGAGGCAGTGTAGGGAG
CBE	TTTC	RUNX1	CBE_g1	AGCCTCACCCCTCTAGCCCT	ACACTCTTTCCCTACACGACGCTCTTCCGATCTGCTTCCTCCTGAAAATGCACCC		GTGACTGGAGTTCAGACGTGTGCTCTTCCGATCTCACAGCCAAGGCGGCGCTG
CBE	CCAG	RUNX1	CBE_g2	CATGTACTCACCTCTCATGA	ACACTCTTTCCCTACACGACGCTCTTCCGATCTTGCACCGAGGTGAAACAAGCTG		GTGACTGGAGTTCAGACGTGTGCTCTTCCGATCTAATCATTGAGTCCCCCGCCTTC
CBE	TTAC	FANCF	CBE_g3	AATGTTCTCACCAAATATAT	ACACTCTTTCCCTACACGACGCTCTTCCGATCTCCGTGACACTACATGCCAGCTAC		GTGACTGGAGTTCAGACGTGTGCTCTTCCGATCTAGTTTTGGGTCTCAGCGCAGG
CBE	TCAG	RUNX1	CBE_g4	CCTCACCCCTCTAGCCCTAC	ACACTCTTTCCCTACACGACGCTCTTCCGATCTGCTTCCTCCTGAAAATGCACCC		GTGACTGGAGTTCAGACGTGTGCTCTTCCGATCTCACAGCCAAGGCGGCGCTG
Universial Adapor_FW_5'		ACACTCTTTcccTACACGACGCTCTTCCGATCT+FW
Index Adaptor_RW_3'		GTGACTGGagttCAGACGTGTGCTCTTCCGATCT+RW
